# Supplementary material for: Lactiplantibacillus plantarum KAU007 Extract Modulates Critical Virulence Attributes and Biofilm Formation in Sinusitis Causing Streptococcus pyogenes
Source: Pharmaceutics. 2022 Dec 2;14(12):2702. doi: 10.3390/pharmaceutics14122702 (PMC9780990; doi:10.3390/pharmaceutics14122702)
Supplement: Supplementary file 1 [file pharmaceutics-14-02702-s001.zip]

Archive with 1 entries (1 files):
- pharmaceutics-2010904-supplementary.pdf
